# Supplementary material for: Interplay between α2-chimaerin and Rac1 activity determines dynamic maintenance of long-term memory
Source: Nat Commun. 2019 Nov 22;10:5313. doi: 10.1038/s41467-019-13236-9 (PMC6876637; doi:10.1038/s41467-019-13236-9)
Supplement: Supplementary file 4 — Source Data [file 41467_2019_13236_MOESM4_ESM.xlsx]

## Sheet: Figure 1
Figure 1a
1h	47.3	11.3567	11.0933	16.6067	35.3267	48.7833	22.87	24.8867	22.31	14.35	19.9133	34.43	15.5733	32.3933	64.9767	17.4967	24.5	8.86	22.0067	8.94333	4.96	45.0167	25.71	40.5067	56.45	22.8767	32.67	29.3733	34.07	32.2	9.19667	46.0167	31.5333	43.9333	25.4333	18.81	1.773	6.99667	17.2733	34.74	22.8867
D1	19.165	44.1875	27.645	39.2175	27.0475	16.1525	23.7725	48.2825	29.28	18.255	29.1525	16.505	23.6325	37.37	30.6225	18.137	28.84	18.53	17.73	29.77	8.358	46	24.936	10.57	36.666	5.4555	37.37	24.387
D7	15.918	20.312	19.1855	37.042	16.355	31.2275	13.885	38.505	41.47	27.14	34.98	14.25	17.145	20.16	26.7325	26.955	19.0575
D14	22.375	25.203	10.14	30.177	17.1825	16.9	20.135	12.378	17.587	19.7175	16.183	30.39	13.03	12.3675	24.705	29.3975	18.145	17.3725	2.9075	7.0425	3.5825	20.6425
D36	12.6825	20.7175	17.7225	20.1255	10.917	29.9575	11.0225	10.195	21.01	30.4125	11.44	20.5025	32.5275	0	33.9175	27.5275	6.54	7.3075	7.3025	0.56	3.3975
Figure 1b
Na	1.32665	0.464168	1.36121	0.664571	1.41999	0.816469	0.961177	0.985775	1.33671	0.515221	1.14497	1.00311
1h	0.888351	0.208367	2.36895	1.13349	0.854293	1.20477	1.40939
D1	1.69154	1.22324	1.4886	2.12584	2.57773	1.07985	1.36702
D2	1.83065	1.97459	1.55449
D7	1.79033	1.68152	1.40236
D11	1.66806	2.12112	1.98667	1.62756
D14	1.43527	0.534664	1.1764	0.911337
Figure 1c
Na	D1	D2	D7	D11	D14
16.6262	47.0263	64.1372	68.8987	44.0358	20.1441
17.415	75.7321	55.9974	57.1762	51.2094	9.21842
17.7019	54.2398	12.5053	77.1466	44.62	8.75826
2.74136	15.7347	53.1994	74.6687	42.7601	1.42178
2.40507	73.5898	73.2361	62.574	79.2688	1.37546
12.9353	71.9662	49.4784	61.2055	49.1441	0.36048
0.311835	68.0872	51.7916	56.4841	58.1836	0.086596
2.92119	49.4372	68.4754	33.3622	65.2815	6.91951
0.871449	24.1166	51.1461	65.0603	45.02	6.963
0.452231	19.0151	70.486	77.482	60.8077	5.29551
33.5592	43.5019	72.901	49.2075	45.7462	6.4112
17.6616	52.9524	73.6037	52.6203	46.0595	2.68857
10.2328	40.5492	73.1064	70.0358	36.1726	4.7037
15.2383	45.0342	68.7816	52.6203	45.3702	1.21385
16.1862	66.7108	37.2146	70.0358	60.3245	0.383064
9.37863	52.0708	56.4993		67.1882	0.944864
0.525355	23.5045	24.9309		51.0777	2.27752
Figure 1d
control	1h	8.93	27.68	36.61	26.34	21.3825	29.5225	32.615	21.175
	D1	25.6833	9.72	27.94	26.41	16.9933	13.8533	35.7467	21.1567	27.7967	22.7067
Rac1-DN	1h	32.2125	42.195	22.5775	27.23	14.6125	24.4775
	D1	27.3867	31.3667	27.7167	34.4867	29.9167	41.91	39.7267
Rac1-CA	1h	16.89	24.0525	35.9875	32.0875
	D1	20.7567	13.04	0.523333	13.1567	8.41667	16.13	9.79333	6.21667	4.81333	8.38333
Figure 1e
saline	D1	25.23	22.15	28.58	32.98	26.135	29.6675	18.0475	28.4625	9.9625
	D4	28.4625	30.215	28.34	34.9775	24.04	23.03	25.1425	24.1425	14.0675	25.565
	D7	23.3475	28.24	19.035	20.48	22.02	21.705	24.92
	D14	16.38	17.395	19.805	18.5875	11.8675	16.9475	7.2025	23.6975
Ehop016	D1	33.475	21.59	35.5125	15.9375	18.0575	30.425	33.785	28.015	30.0975	31.66	17.845	19.9225	31.875	27.665
	D4	34.6625	21.0325	25.685	33.995	31.8675	36.7425	20.815	52.685	38.215	60.5825	32.66
	D7	39.7625	37.66	35.8725	24.2375	25.9075	28.5775	32.675	28.885	46.6175	28.7825	28.2475	53.4525
	D14	26.3525	31.0025	38.7625	34.3325	24.9125	21.7175	25.5925	28.78	36.75	32.015	29.6775	62.59	44.215

## Sheet: Figure 2
Figure 2d
Context	19	27	21	9	11	29	20	15	12	15
Shock	13	14	12	8	15	8	20	13	10
CFC 24h	38	26	17	25	30	55	32	43	35	25	50	50	24	9
Figure 2e
Context	1	3	2	10	19	10	6	4	10	9
Shock	4	4	4	11	4	1	4	3	5
CFC 24h	84	83	85	80	79	92	72	73	35	83	99	77	71	92
Figure 2g
Ctrl	D1	34.0075	26.805	29.785	28.9	20.4925	33.0225	36.8725	35.105	23.59	32.4475	20.065
	D4	15.6025	44.95	15.83	22.9125	13.505	48.2875	16.165	28.7925	33.33	21.7125	37.4883	44.265	17.4933	31.3567	37.6283	48.9283	17.1183
	D7	34.43	19.805	13.965	35.89	39.7625	31.6875	16.3925	25.8	33.65	18.595	25.8	14.0625	44.96	30.4425	22.39
	D14	19.6025	22.3625	18.8275	0.4425	18.4825	27.13	19.48	21.8125	2.99	12.8425	11.6275
PaRac1	D1	39.09	26.905	32.005	19.045	21.47	23.4875
	D4	20.4875	21.1325	22.2525	17.6025	8.52	18.6075	15.73	17.0517	14.3833	12.475	25.255	0.098
	D7	39.4125	12.29	16.8375	26.7875	15.5075	30	20.3925	39.06	16.1725	26.4475	19.38	31.4525	17.39
	D14	17.16	10.08	6.31	23.5825	9.295	22.255	14.615	7.4175	6.31	23.5825	27.38	13.3025	18.2775
Figure 2h
Ctrl+Saline	Test 1	22.8172	15.05	48.87	44.25	28.8864	16.5991	33.65	15.61	21.85
	Test 2	34.43	26.7875	30	28.0225	20.3925
PaRac1+Ehop016	Test 1	20.16	14.608	8.31	21.5723	12.255	22.252	17.615	15.77	14.8425	20.8575
	Test 2	33.34	41.07	33.46	30.6925	31.225	69.6525	38.0725
PaRac1+Saline	Test 1	17.3775	22.2375	14.903	16.9	21.625	14.275	8.62	12.9945	20.83	18.48	25.255	0.098
	Test 2	16.5	14.6175	17.6025	8.52	18.6075	15.73
Figure 2i
Ctrl+Saline	Test 1	48.29	21.07	16.7133	15.843	41.447	15.487	30.68	29.6467	32.2367
	Test 2	34.08	26.295	29.5825	28.615	20.255
Ehop016+PaRac1	Test 1	24.14	39.6525	23.38	24.8175	29.1375	51.7225	13.7325	51.9525
	Test 2	22.9262	31.8962	31.5162	23.3788	25.095	40.4862	33.9462	34.1138
Figure 2j
Saline	D14	20.715	11.195	11.4125	19.82
	D15	22.8125	26.79	12.95	11.3125
	D22	24.47	15.96	29.9025	16.5125
Ehop016	D14	25.5775	27.245	21.045	13.175	15.5125	26.6975	11.5175	15.835	18.05	3.99	20.6	12.615	12.1825	15.17	14.1775
	D15	14.2925	18.605	17.8175	26.0125	22.1475	19.595	14.625	16.8225	22.9175	18.5	44.015
	D22	33.65	38.9775	19.38	49.735	29.5725	30.5575	61.46

## Sheet: Figure 3
Figure 3a
Na	0.943286	0.790674	0.950474	0.984233	1.09309	1.1383	0.968042	0.175977	1.39323	1.45753	1.33692	0.691592
1h	1.13478	0.85351	1.39246
D1	1.22821	2.12758	2.49287	1.71466	2.17416	1.15968
D7	2.17902	2.31221	1.68782	1.2529	1.46163
D11	0.696054	1.65496	1.76799	1.41934	0.531911	0.967775
D14	1.20516	1.82362	1.40702	0.180057	1.32101
Figure 3b
Na	FC	FC+ANI
0.623504	1.27238	1.08109
1.34247	1.66431	0.696456
1.16039	1.85216	1.34342
0.84139	2.41758	1.07102

## Sheet: Figure 4
Figure 4e
ctrl sh	α2 sh
1.02362	0.664282
0.997995	0.463468
0.960661	0.282365
Figure 4f
ctrl	α2
1.21143	1.63055
1.23596	2.19446
1.05523	4.24981
1.22474	2.3484
1.27839	3.13039
0.574536	2.89327
0.41999	4.72811
Figure 4g
ctrl sh	α2 sh
0.991213	1.56128
1.01122	1.88582
0.990808	1.38072
Figure 4h
ctrl	α2
1.46171	0.47733
0.87274	0.444419
0.702486	0.562908
0.963055	0.604642
1.07671	0.415266
1.11738	0.472411
0.80591	0.369217
Figure 4i
CFC	α2 sh+FC
1.95981	2.33534
1.92975	2.33127
1.66241	2.10053
	2.03668
Figure 4j
ctrl sh	1h	25.27	36.3025	22.155	34.8375	25.7175	22.26	19.28
	D1	28.0475	43.1875	26.645	40.2175	16.165	19.1525	45.7725	26.2825	24.28	19.255	28.0525	18.605	35.6325	21.37	32.6225
	D7	21.3175	14.9125	40.085	16.1425	14.355	15.8275	31.285	35.405	44.57	24.145	37.975
	D14	8.24	30.39	12.135	20.3775	15.3825	18.7	15.375	27.3025	15.4875	20.7175	22.1825
	D36	25.17	21.8175	22.5475	23.5	10.6825	22.7075	9.0225	7.9025	19.7325	4.6775	17.1275	9.0275	11.915	8.2375	29.9575	11.0225
α2 sh	1h	21.9225	31.8625	20.5875	26.385	20.61	25.3925	20.4825	34.8075
	D1	18.8275	25.725	23.6075	20.805	31.0525	0.665	11.14	21.1775	18.825	0	17.0375	26.6225	19.8225
	D7	15.135	16.0375	19.58	20.38	10.58	16.0375	13.92	18.5675	20.485	20.935
	D14	24.6025	15.15	16.825	22.835	14.6925	22.405	16.04	24.2725	17.4725
	D36	10.7925	11.585	20.945	10.0325	23.15	10.2575	15.0225	22.4925	19.47	15.475	6.35
Figure 4k
ctrl	1h	49.3	33.3233	21.89	25.8667	1.56333	5.99667	19.2733	36.74	24.8833	20.3133	13.36
	D1	10.565	28.835	24.54	18.935	19.725	44.4275	27.775	33.6675	5.455	40.39	8.135	18.3875	24.3575
	D14	13.03	12.3433	25.5333	24.9733	16.1933	17.3725	2.9075	7.0425	3.5825	20.6425	20.6425
α2	1h	22.8767	32.67	29.3733	34.07	32.2	9.19667	11.3567	31.5333	43.9333	25.4333	18.81	11.0933	16.6067
	D1	26.3667	40.4133	28.7033	46.5367	38.3233	33	34.04	20.04	44.535	39.1825	40.6925	22.1425
	D14	25.9725	31.96	29.945	23.615	21.2075	40.0425	30.8925
Figure 4l
ctrl sh	1h	23.1825	27.6275	23.195
	D1	17.6025	27.615	25.17	49.9025	29.2675	24.325	26.1675	35.34	18.2575	29.5025
	D14	16.255	9.795	12.9125	26.09	17.245	21.4875	27.495	20.5025	18.2775	11.365
α2 sh	1h	25.5075	29.7475	24.8175	32.565	31.0575	7.1425	24.1175	24.9475
	D1	25.81	21.43	11.61	7.25	33.89	19.02	24.8	19.66	7.7	11.72	8.38	7.26
	D14	20.6075	25.1725	25.3925	26.06	17.26	24.28	14.6975	15.36	7.3475	17.915	22.945	8.16
α2 sh+Ehop016	1h	27.207	23.1825	23.7933	34.22	22.22
	D1	44	27.285	47.0275	25.165	39	59.3575	53.455
	D14	36.875	31.415	26.5075	33.6425	26.28	27.86	52.025	42.6975	41.8975

## Sheet: Figure 5
Figure 5a
ctrl sh	α2 sh
17.7824	12.8502
11.0664	-0.750469
36.3102	-3.6
15.1326	-10.6061
23.7705	32.7913
27.1344	-14.1777
14.0288	27.7378
18.5841	23.7423
26.9045	5.17241
29.9669	12.9332
33.5338	28.0799
26.5026	-11.9798
11.8943	8.25688
Figure 5b
ctrl sh	1h	29.8013	6.83761	30.8139	46.8657	10.8014	21.8837	14.5078	39.3939	38.938	11.1111	31.7829	21.4521
	24h	27.6525	13.6733	17.6444	8.37384	18.6277	41.2478	6.34365	8.03253	26.0255	37.6746	59.5055	37.9701
α2 sh	1h	30.9091	24.183	20.6226	40.2597	-5.18519	11.5183	33.8384	47.5066	10.582	42.6829	15.7895	5
	24h	3.79817	0.262197	1.55929	-3.79213	15.0746	0.349242	24.2639	22.6356	24.9285	26.9716	3.82189	17.8876

## Sheet: Figure 6
Figure 6a
	Ctrl shRNA									⍺2 shRNA
60.2	141.71	144.611	162.356	148.365	138.853	195.978	183.702	197.583		118.38	148.934	164.107	104.471	90.5225	89.0832	139.809	156.145	147.159
60.9	143.753	146.199	167.045	151.282	141.218	201.892	185.866	198.101		118.515	146.479	163.348	103.971	94.6584	96.312	134.489	158.723	148.795
61.6	141.101	148.047	165.155	149.003	139.813	194.908	186.881	205.409		118.133	145.185	161.972	105.117	94.4203	94.9984	129.482	146.296	150.641
62.3	142.686	148.275	167.675	148.66	140.968	199.416	195.526	209.355		117.231	131.041	160.686	101.91	92.0803	90.3114	129.287	147.121	154.059
63	145.546	147.286	168.133	148.934	146.618	205.542	196.406	209.379		115.448	134.083	158.438	104.432	90.6785	91.3304	132.12	157.019	151.36
63.7	144.912	145.534	165.442	150.827	147.837	209.75	196.613	205.38		115.295	145.605	158.584	105.21	90.5225	89.0832	135.621	155.389	146.657
64.4	144.097	144.025	162.922	151.525	144.668	211.951	196.726	207.939		115.707	135.624	157.018	104.444	94.7584	96.312	137.143	158.53	146.502
65.1	141.479	143.885	161.891	149.326	143.07	210.96	199.429	209.854		115.198	132.462	156.285	104.167	94.4203	95.9984	138.057	160.464	149.095
65.8	142.382	144.199	162.409	153.495	143.322	220.051	199.701	209.959		113.296	138.925	151.332	103.102	92.0803	90.3114	142.876	165.257	152.106
66.5	145.96	144.608	163.156	153.366	143.807	210.518	201.327	208.502		111.874	137.292	151.365	104.388	95.6785	91.3304	144.199	164.815	151.171
67.2	146.423	140.094	164.913	153.491	140.756	210.907	189.021	205.854		110.344	137.093	149.019	103.012	90.5825	89.0832	145.741	166.321	151.802
67.9	147.698	145.749	161.75	151.564	139.623	203.875	187.092	199.411		110.042	136.839	150.522	104.267	94.6584	96.312	141.522	167.865	156.747
68.6	149.419	148.536	159.027	149.919	140.727	198.986	185.732	195.21		109.509	136.051	153.95	104.414	91.4203	94.9984	137.251	162.255	148.761
69.3	147.825	148.687	164.277	149.348	138.675	201.88	192.006	197.179		110.269	137.422	152.648	103.858	92.0803	90.3115	135.48	156.757	150.877
70	144.13	145.779	163.85	150.184	138.82	197.988	194.77	199.003		111.69	139.027	150.538	104.503	93.6785	91.3304	139.757	161.13	150.253
70.7	144.306	145.324	161.894	149.498	138.151	196.407	194.406	198.92		112.901	129.368	145.167	103.416	90.5725	89.0832	136.22	158.477	152.809
71.4	143.202	145.35	157.116	147.068	138.784	190.324	193.137	197.428		110.979	135.2	147.966	103.19	94.6584	96.312	132.218	154.632	155.231
72.1	149.845	142.402	152.705	141.597	133.168	190.301	183.277	185.795		107.392	130.977	147.755	102.984	91.4203	90.9984	130.493	152.94	155.498
72.8	143.613	149.516	157.528	140.083	137.649	184.852	172.354	177.41		103.148	127.081	147.852	104.352	90.5225	89.0802	140.56	155.494	158.246
73.5	142.667	149.936	154.067	140.642	137.801	189.13	174.022	187.439		104.221	128.17	146.732	103.366	93.6584	92.312	136.993	152.032	152.696
74.2	143.637	147.175	157.523	147.506	135.618	188.359	172.212	187.709		103.319	127.043	145.946	104.196	90.4203	90.9984	133.792	154.619	152.308
74.9	143.639	141.605	157.396	148.211	135.749	188.744	179.957	176.075		105.163	130.763	145.852	101.99	87.4203	89.9984	136.426	158.76	151.733
Figure 5b
	control												⍺2-chimaerin
120.4	121.164	140.74	128.935	69.5992	62.0845	140.74	128.935	69.5992	62.0845	104.989	117.749		218.778	258.862	234.199	301.511	220.419	180.034	204.69	154.448
121.1	119.56	140.087	129.938	71.1525	59.721	140.087	129.938	71.1525	59.721	111.639	114.113		209.05	282.152	222.516	299.395	223.39	181.199	199.577	148.313
121.8	122.447	138.887	128.582	68.1209	59.4553	138.887	128.582	68.1209	59.4553	116.462	116.257		213.324	257.69	236.187	296.363	217.296	165.887	201.579	156.911
122.5	121.372	142.668	127.068	70.4773	62.614	142.668	127.068	70.4773	62.614	116.357	113.582		219.593	223.846	237.051	301.171	219.291	167.657	199.527	152.939
123.2	121.466	140.688	122.618	67.0586	59.0092	140.688	122.618	67.0586	59.0092	115.572	114.806		217.031	255.25	239.901	296.01	222.824	166.418	202.771	151.53
123.9	119.095	144.524	121.57	67.7318	59.0266	144.524	121.57	67.7318	59.0266	120.487	111.478		212.546	232.109	254.997	301.364	222.229	172.67	200.908	148.908
124.6	121.119	140.844	114.041	66.9724	58.6016	140.844	114.041	66.9724	58.6016	124.502	111.318		223.867	262.132	241.85	296.94	219.503	165.218	194.455	151.672
125.3	122.853	143.365	116.097	66.7217	58.625	143.365	116.097	66.7217	58.625	125.897	107.042		211.471	234.424	244.537	279.177	218.152	168.969	198.122	155.622
126	121.322	138.063	115.729	71.3194	63.3315	138.063	115.729	71.3194	63.3315	118.486	103.937		221.86	231.831	240.277	299.222	217.696	156.998	203.23	151.196
126.7	119.411	133.694	116.275	67.3804	63.9818	133.694	116.275	67.3804	63.9818	112.633	108.801		219.274	239.108	235.207	296.637	224.045	162.438	198.378	151.612
127.4	119.885	131.41	118.955	72.4322	69.4507	131.41	118.955	72.4322	69.4507	108.855	100.876		225.198	226.938	251.15	296.12	223.684	155.357	191.348	149.077
128.1	117.297	130.308	118.349	70.6807	70.9735	130.308	118.349	70.6807	70.9735	111.238	104.136		223.246	250.877	240.654	298.044	216.133	148.746	197.585	143.226
128.8	119.235	131.243	122.795	75.5308	74.3117	131.243	122.795	75.5308	74.3117	115.995	101.44		218.136	260.689	243.154	300.963	219.426	148.626	198.95	146.819
129.5	117.961	126.992	112.478	75.9961	74.689	126.992	112.478	75.9961	74.689	121.875	95.6912		211.189	224.639	220.788	299.435	219.816	157.8	194.035	144.052
130.2	119.488	126.867	114.107	79.6234	73.1115	126.867	114.107	79.6234	73.1115	120.127	91.0976		205.038	212.788	225.979	295.049	223.637	155.863	192.496	148.743
130.9	115.531	126.684	114.452	81.1591	72.9953	126.684	114.452	81.1591	72.9953	115.201	94.1427		213.722	251.27	217.078	297.927	217.25	156.652	190.966	145.976
131.6	118.241	128.937	125.918	80.9276	74.04	128.937	125.918	80.9276	74.04	107.753	90.4334		208.023	254.696	212.36	298.183	223.775	155.527	196.411	146.022
132.3	116.985	129.758	124.141	78.7942	70.4934	129.758	124.141	78.7942	70.4934	103.869	90.0278		208.33	220.956	233.857	278.049	218.716	162.032	196.117	145.314
133	118.964	129.162	120.483	74.9102	68.7049	129.162	120.483	74.9102	68.7049	100.116	87.7354		233.127	218.887	208.787	276.082	207.004	164.967	203.519	143.071
133.7	118.463	129.9	117.639	74.2667	63.9702	129.9	117.639	74.2667	63.9702	97.4775	83.8651		215.621	217.258	200.565	282.415	205.315	170.418	211.663	139.059
134.4	116.627	132.232	121.193	72.3143	66.2009	132.232	121.193	72.3143	66.2009	101.634	81.7227		211.069	226.185	201.592	273.881	211.138	169.697	197.337	139.86
135.1	119.624	140.614	122.431	73.0227	65.0073	140.614	122.431	73.0227	65.0073	108.834	83.823		220.965	216.283	204.396	271.899	205.352	179.728	194.8	147.385

## Sheet: Figure s1
Figure s1a
	1h	59.37	52.08	59.9	56.25	59.37	50	49.48	48.7
	D1	57.3667	76.38	39.6333	51.55	77.5733	42.6667	46.4967	75.92	41.88	70.5867	49.1967	50.5067	52.7367	81.45	60.22	76	50.84	75.76	46.52	43.3833	61.97	46.08	56.2933	85.5933	75.32	83.6567	57.3567	45.2433	61.28	47.6667	70.2967	47.47	72.2167	48.2867	41.1467	64.3	48.13	49.5567	59.1967	53.9067	87.6667	67.48	42.7133	40.42	53.1967	63.44	71.72	58.5
	D7	62.84	66.06	33.18	57.6	88.94	69.12	51.15	28.57	67.89	36.24	61.01	42.66	55.3	50.23	74.65	42.86	58.99	62.67	69.12	47	76.04	41.47	57.6	43.32	66.82	45.16	59.63	51.38	50	72.81	72.35	41.74	50.46	48.39	46.54
	D14	54.5575	60.68	45.0775	71.625	66.9375	55.705	57.68	76.495	61.6175	55.01	46.2025	42.57	61.975	51.79	78.1725	55.1125	47.5525	62.485	73.6	57.8125	58.0025	49.86	57.3275	62.025	52.9775	75.06	76.77	55.24	65.3625	57.575	45.5125	53.785	42.535	51.89	46.875	66.0375	44.4125	79.515	46.77	41.065	46.4275	46.125	40.7675	46.765	57.135
	D36	47.77	46.7825	61.9425	53.8075	57.8775	61.8175	46.6325	48.02	57.3675	57	44.7025	44.0075	58.8975	49.9425	83.0825	47.305	44.3975	69.0525	58.1975	44.3175	58.51	48.895	68.115	50.4575	50.805	68.2225	46.46	43.2975	63.565

## Sheet: Figure s2
Figure s2a
Naive	Context	Shock
1.01895	1.02477	0.97729
0.763717	1.1711	1.11985
1.2176	0.981468	0.981468
		0.910956
Figure s2b
Naive	Context	Shock
0.861634	0.804242	0.933335
1.05	1.01996	1.01996
1.08865	0.957498	0.957498
Figure s2c
Na	1 h	D1
0.693852	0.747747	0.775444
1.10201	1.23099	1.14653
1.4565	0.779835	1.51816
1.27685	0.88308	0.997093
0.906896		1.14338
Figure s2d
Na	1.03998	1.11453	0.980139
1h	0.64641	0.838448	0.336581
4h	0.54971	0.523217	0.325627
D1	0.155765	0.292678	0.219392
Figure s2e
Na	1 h	4 h	D1
1.01996	0.803132	1.07912	1.04674
1.16575	0.802304	0.604213	0.846501
1.14737	0.601017	0.753722	0.808605
0.959425	1.31173	0.927425	1.14426
Figure s2f
ctrl sh	⍺2 sh
42.5075	33.88
83.4025	36.445
23.485	40.9825
49.8425	27.685
31.135	14.17
39.295	27.795
20.7075	26.16
41.4225	27.7825
24.04	33.78
31.8875	25.235
27.675	74.425
36.0925	50.0425
47.835	78.5175
41.74	57.92
45.4875	39.5325

## Sheet: Figure s3
Figure s3c
Ctrl	Rac1-DN	Rac1-CA
1.01577	0.751659	1.31577
0.951349	0.772981	1.25135
0.93205	0.543875	1.13205
1.10083	0.641177	1.40083
1.00018	0.32475	1.5815
Figure s3e
Ctrl	Rac1-CA	Rac1-DN
0.972321	0.998659	1.04676
1.37563	0.918753	1.09289
0.867398	0.830394	0.80012
0.943757	1.1915	0.690447
0.840891	0.93545	0.755244

## Sheet: Figure s4
Figure s4a
Saline	Ehop016
0.995823	0.246986
0.793509	0.430787
1.16614	0.469558
1.04035	0.280873
Figure s4b
Saline	1 h	25.945	20.48	24.72	25.7175
	D1	21.1525	22.0425	29.1675	20.1525	22.0575
Ehop016	1 h	16.13	25.395	21.0575	33.3975	22.9575
	D1	52.9	16.5975	29.95	18.5975	52.905	59.15	34.6675	19.145	51.4675
Figure s4e
speed		distance
Saline	α2 sh+Ehop016	Saline	a2 sh+Ehop016
0.024166	0.0362	21.8	50.6
0.0222	0.0226	26.2	34.4
0.024434	0.0158	38.4	37.2
0.029	0.040334	26	7.6
0.028	0.026134	15.4	7.8

[truncated: 5 more sheets: Figure s5, Figure s6, Figure s7, Figure s8, Figure s9]
